# Supplementary material for: Mixed-methods education of mechanical ventilation for residents in the era of the COVID-19 pandemic: Preliminary interventional study
Source: PLoS One. 2023 Jul 13;18(7):e0287925. doi: 10.1371/journal.pone.0287925 (PMC10343156; doi:10.1371/journal.pone.0287925)
Supplement: S1 File — (XLSX) [file pone.0287925.s001.xlsx]

## Sheet: Participants
No.	Year	Sex	department	experiences of MV
1	1	male	internal medicine	Experiences in patient care
2	1	female	surgery	Observation only
3	1	male	radiology	Observation only
4	1	male	psychology	Observation only
5	1	male	undecided	Observation only
6	2	male	internal medicine	Observation only
7	2	male	internal medicine	Experiences in patient care
8	2	male	internal medicine	Experiences in patient care
9	2	female	internal medicine	Experiences in patient care
10	2	female	internal medicine	Experiences in patient care
11	2	female	internal medicine	Experiences in patient care
12	2	female	surgery	Experiences in patient care
13	2	female	pediatrics	Observation only
14	2	female	otolaryngology	Experiences in patient care

## Sheet: Needs
No.	Pre: A motivation for learning mechanical ventilation	Post: A motivation for learning mechanical ventilation	Pre: A psychological burden to mechanical ventilation	Post: A psychological burden to mechanical ventilation
1	4	5	1	5
2	4	5	1	1
3	5	5	1	1
4	4	5	2	1
5	3	5	1	2
6	5	5	3	2
7	5	5	2	2
8	5	5	2	3
9	4	5	1	4
10	5	5	1	5
11	5	5	1	1
12	3	5	1	1
13	4	5	4	2
14	5	5	1	1
	1: very weak	1: very weak	1: very uncomfortable	1: very uncomfortable
	5: very strong	5: very strong	5: very comfortable	5: very comfortable

## Sheet: Understanding of terminologies
No.	Pre: FIO2	Post: FIO2	Pre: PEEP	Post: PEEP	Pre: PS	Post: PS	Pre: CPAP	Post: CPAP	Pre: A/C	Post: A/C	Pre: Airway pressure	Post: Airway pressure	Pre: TV	Post: TV	Pre: ETCO2	Post: ETCO2
1	4	4	4	4	4	4	4	4	4	4	2	4	3	4	3	4
2	3	4	3	4	3	4	2	3	2	3	3	4	3	4	3	3
3	3	4	3	4	3	4	3	4	3	4	3	3	3	4	3	4
4	3	4	3	4	2	4	2	3	2	3	2	3	3	3	3	3
5	3	4	4	4	3	4	3	4	3	4	3	4	3	4	3	4
6	4	4	4	4	4	4	3	4	3	4	4	4	4	4	4	4
7	4	4	4	4	4	4	4	4	3	4	3	4	4	4	3	4
8	4	4	4	4	4	4	4	4	3	4	3	4	3	4	2	4
9	4	4	3	4	3	4	3	4	3	4	3	4	3	4	3	4
10	4	4	4	4	4	4	4	4	3	4	4	4	4	4	3	4
11	4	4	4	4	4	4	3	4	4	4	3	3	4	4	4	4
12	4	4	4	4	4	4	4	4	3	4	4	3	4	4	4	4
13	4	4	4	4	4	4	4	4	4	3	4	3	3	4	3	4
14	3	4	3	4	3	3	3	3	2	3	3	3	4	3	3	3
	1: I have never heard it
	2: I have simply heard it
	3: I know it but cannot explain
	4: I can explain it

## Sheet: MCQ
No.	Pre: Total score	Post: Total score	Pre: Evaluation of blood gas analysis	Post: Evaluation of blood gas analysis	Pre: Indications for the mechanical ventilation	Post: Indications for the mechanical ventilation	Pre: Mode selection	Post: Mode selection	Pre: Method to modify hypoxemia	Post: Method to modify hypoxemia	Pre: Method to modify hypercapnia	Post: Method to modify hypercapnia	Pre: Weaning from mechanical ventilation	Post: Weaning from mechanical ventilation
1	2	4	1	1	1	1	0	0	0	1	0	1	0	0
2	2	5	1	0	1	1	0	1	0	1	0	1	0	1
3	2	4	0	1	1	1	0	0	0	1	0	1	1	0
4	2	5	1	1	1	1	0	0	0	1	0	1	0	1
5	4	5	1	1	1	1	0	0	0	1	1	1	1	1
6	5	5	1	1	1	1	1	0	1	1	1	1	0	1
7	4	5	1	1	1	1	1	0	0	1	0	1	1	1
8	4	3	1	0	1	1	0	0	1	1	1	0	0	1
9	2	4	1	1	1	1	0	1	0	0	0	0	0	1
10	5	6	1	1	1	1	1	1	0	1	1	1	1	1
11	4	6	1	1	1	1	0	1	0	1	1	1	1	1
12	3	4	1	1	1	1	0	1	0	1	0	0	1	0
13	3	3	1	1	1	1	1	1	0	0	0	0	0	0
14	4	6	1	1	1	1	1	1	0	1	0	1	1	1
